# Supplementary material for: GREM1 deficiency induced bone marrow adipose niche promotes B‐cell acute lymphoblastic leukemia disease progression
Source: Int J Cancer. 2025 Apr 26;157(3):559–72. doi: 10.1002/ijc.35418 (PMC12141984; doi:10.1002/ijc.35418)
Supplement: Supplementary file 2 — TABLE S5. The summary of the sequencing coverage and quality statistics. [file IJC-157-559-s001.xlsx]

## Sheet: QC table of RNA-seq
sample ID	Total number of sequenced reads	Total number of uniquely mapped reads	RNA integrity number (RIN)	Ratio of all reads aligned to rRNA regions to total uniquely mapped bases (rRNA rate)	Ratio of exon‐mapped reads to total uniquely mapped reads (Expression Profile Efficiency)	Total number of detected transcripts with reads ≥1
Patient 1	59087086	5.644e+07	9.6	0	0.696	72282
Patient 2	50306620	4.78818e+07	9.6	0	0.674	71701
Patient 3	47714586	4.56151e+07	9.6	0	0.675	70767
Patient 4	48821140	4.63996e+07	9.5	0	0.674	69758
Patient 5	51851784	4.91659e+07	9.8	0	0.684	72833
Patient 6	42615388	4.06252e+07	9.5	0	0.668	69149
Patient 7	45987594	4.37434e+07	9.8	0	0.671	72268
Patient 8	52897130	5.03369e+07	9.6	0	0.671	71266
Patient 9	49437806	4.72279e+07	9.6	0	0.675	70192
Patient 10	49940044	4.76728e+07	9.6	0	0.686	69735
Patient 11	45450658	4.32145e+07	9.6	0.001	0.647	70092
Patient 12	67102734	6.40026e+07	9.7	0	0.66	77206
Patient 13	48942012	4.66711e+07	9.8	0	0.688	72137
Patient 14	45379308	4.33735e+07	9.7	0	0.661	70336
Relapse 1	47941976	4.56072e+07	8.2	0	0.678	71475
Relapse 2	45451968	4.33975e+07	9.8	0	0.705	66070
Relapse 3	43401818	4.10234e+07	9.7	0	0.679	69102
Relapse 4	49765140	4.7471e+07	9.7	0	0.679	72276
Relapse 5	51636576	4.91942e+07	9.4	0.001	0.68	70257
Relapse 6	48847736	4.67668e+07	9.7	0	0.699	69020
